# Supplementary material for: From Cellulose to Functional Electrode SCNF:rGO Hybrid Films for Electrochemical Applications
Source: Polymers (Basel). 2025 Dec 4;17(23):3225. doi: 10.3390/polym17233225 (PMC12694374; doi:10.3390/polym17233225)
Supplement: Supplementary file 1 [file polymers-17-03225-s001.zip]

Archive with 1 entries (1 files):
- polymers-3998094-supplementary.pdf
